# Supplementary material for: Exploring cytokine dynamics in tuberculosis: A comparative analysis of patients and controls with insights from three-week antituberculosis intervention
Source: PLoS One. 2024 Aug 29;19(8):e0305158. doi: 10.1371/journal.pone.0305158 (PMC11361567; doi:10.1371/journal.pone.0305158)
Supplement: S1 Dataset — (XLSX) [file pone.0305158.s003.xlsx]

## Sheet: Patients Day 1
Patient	Gender	Age	BMI	CTACK (pg/mL)	Eotaxin (pg/mL)	Basic FGF (pg/mL)	G-CSF (pg/mL)	GM-CSF (pg/mL)	GRO-a (pg/mL)	HGF (pg/mL)	IFN-a2 (pg/mL)	IFN-g (pg/mL)	IL-1a (pg/mL)	IL-1B (pg/mL)	IL-1ra (pg/mL)	IL-2Ra (pg/mL)	IL-3 (pg/mL)	IL-4 (pg/mL)	IL-6 (pg/mL)	IL-7 (pg/mL)	IL-8 (pg/mL)	IL-9 (pg/mL)	IL-10 (pg/mL)	IL-12 p70 (pg/mL)	IL-12 p40 (pg/mL)	IL-13 (pg/mL)	IL-16 (pg/mL)	IL-17 (pg/mL)	IL-18 (pg/mL)	IP-10 (pg/mL)	LIF (pg/mL)	MCP-1 (pg/mL)	MCP-3 (pg/mL)	M-CSF (pg/mL)	MIF (pg/mL)	MIG (pg/mL)	MIP-1a (pg/mL)	MIP-1B (pg/mL)	B-NGF (pg/mL)	PDGF-BB (pg/mL)	RANTES (pg/mL)	SCF (pg/mL)	SCGF-B (pg/mL)	SDF-1a (pg/mL)	TNF-a (pg/mL)	TNF-B (pg/mL)	TRAIL (pg/mL)
1	M	47	20.83	68.44	12.44	9.94	127.25	0.82	110.51	194.19	6.65	7.94	8.3	0.65	82.11	151.3	0.13	1.97	1.16	7.56	4.53	67.39	2.92	1.39	57.99	1	7.49	5.9	13.28	223.23	27.81	3.83	1.66	6.75	36.81	320.67	0.86	23.72	0.02	137.82	577.31	16.38	3197.25	94.82	15.09	243.69	5.89
2	M	63	16.056	170.81	6.08	9.79	158.17	0.57	169.21	167.62	3.88	6	5.96	0.92	59.42	135.02	0	1.32	2.94	OOR <	4.02	81.37	1.42	1.03	31.4	1.05	8.55	3.9	28.3	137.32	19.1	3.96	0.87	21.69	48.25	523.64	1.23	29.63	OOR <	52.33	509.89	15.65	7407.93	119.82	11.97	331.49	5.31
3	F	42	25.3333	69.62	14.16	6.75	68.64	1.58	182.13	154.51	4.58	2.98	6.54	1.66	79.72	46.49	0.01	2.03	0.43	6.43	3.83	88.69	2.92	1.58	39.06	3.92	7.61	4.72	8.68	44.27	21.6	3.96	1.08	6.57	47.1	25.76	0.5	30.75	0.02	81.66	489.45	20.21	7224.17	126.25	12.41	331.49	7.62
4	M	47	21.875	80.11	11.14	8.07	103.76	0.41	125	486.71	2.72	2.48	3.67	0.46	84.47	65.5	OOR <	1.26	7.28	0.25	1.98	87	1.21	0.05	59.24	0.64	6.09	4.3	5.51	47.11	14.05	2.89	0.54	11.51	34.15	46.47	0.54	31.04	OOR <	116.29	543.47	17.85	11788.2	100.42	11.07	324.68	2.29
5	M	47	17.9012	38.79	7.47	8.71	238.16	0.79	116.01	146.1	4.58	7.94	6.54	0.52	74.85	123.91	0.03	1.68	0.24	5.29	4.85	83.34	2.27	1.21	51.71	1.05	5.27	5.39	11.54	116.25	20.35	3.96	1.47	10.98	16.59	206	0.95	27.91	OOR <	196.56	348.94	13.47	8216.46	73.58	18.63	279.01	2.86
6	M	49	33.771	90.45	19.53	10.53	137.55	2.91	222.55	241.28	3.51	8.19	5.38	1.89	67.31	199.35	0.22	1.91	1.75	OOR <	2.58	105.14	1.21	0.67	31.4	8.91	10.19	3.9	14.07	114.43	16.58	4.09	0.76	17.59	63.35	104.97	0.83	34.62	1.78	36.44	779.09	27.06	12273.2	187.22	13.75	406.05	9.5
7	M	43	22.2656	45.65	4.63	8.39	87.65	2.15	95.44	112.26	4.92	5.94	5.09	0.76	64.72	100.3	0.08	1.35	1.71	OOR <	2.95	77.17	2.48	1.58	36.52	1.59	5.51	4.06	9.49	82.01	19.1	2.46	1.18	10.26	24.83	201.39	0.55	25.89	OOR <	47.91	278.2	16.09	3228.11	67.34	12.41	291.15	3.98
8	M	43	19.8839	111.93	6.47	6.23	87.65	2.37	170.84	118.2	1.07	2.98	4.24	0.52	45.25	78.93	0.51	1.13	2.31	OOR <	1.98	67.67	0.71	2.75	21.07	4.69	6.21	2.8	16.7	77.49	10.21	3.7	1.28	13.16	42.84	72.55	0.44	25.11	3.74	21.62	521.79	9.46	3772.39	129	9.27	258.9	2.29
9	M	52	15.917	307.55	10.92	23.51	242.62	0.82	246.44	234.83	6.5	36.43	23.64	1.53	195.51	781.29	0.65	1.88	36.95	OOR <	16.05	100.01	1.84	1.96	61.74	1	10.19	5.56	128.41	760.64	36.41	5.47	2.03	45.2	102.7	3548.98	2.15	32.76	0.72	46.45	523.75	42.91	6006.41	194.47	15.53	381.05	4.25
10	M	37	16.394	97.04	21.81	11.69	189.2	0.63	219.51	273.84	6.2	14.44	7.71	0.95	135.53	362.4	0.73	1.97	52.41	5.29	16.55	54.9	1.42	1.03	33.96	1.48	11.6	4.22	37.35	989.84	25.33	7.02	1.94	17.94	89.87	2257.51	2.15	20.23	0.56	69.05	100.93	21.69	14691	195.38	12.41	209.24	3.18
11	F	28	20.202	90.65	7.35	6.75	144.91	0.17	210.34	145.34	2.3	6.06	3.11	0.73	98.16	153.79	OOR <	1.07	1.68	OOR <	1.98	95.76	2.05	0.19	28.83	1.08	5.74	2.95	27.84	367.59	15.32	2.17	0.65	17.59	64.61	400.76	1	33.14	OOR <	29.55	885.69	16.09	1628.76	128.31	11.07	396.4	7.31
12	M	23	15.0419	69.23	5.3	11.69	204.01	1	162.64	162.21	7.1	9.09	11.28	0.67	113.25	129.15	0.13	1.74	4.78	5.86	4.97	83.62	3.48	1.96	64.24	1.42	7.61	4.88	16.49	215.15	32.74	3.96	1.85	12.87	26.28	651.82	0.9	30.62	0.07	101.19	318.07	12.61	7430.96	77.39	18.19	313.27	4.75
13	M	55	20.0474	77.14	5.01	11.98	153.75	1.21	103.06	183.98	6.2	8.45	11.28	0.7	91.42	142.76	2.01	1.8	8.31	5.29	8.27	58.64	2.92	1.58	56.73	1.94	6.68	4.88	30.86	274.62	27.81	4.22	2.75	16.8	25.31	1085.53	0.97	21.58	0.02	65.18	249.12	15.36	8410.91	75.49	14.42	209.24	2.56
14	M	68	20.2812	326	27.31	12.82	260.5	0.82	137.29	225.19	3.88	12.13	10.08	0.81	264.57	245.99	1.15	1.74	18.73	OOR <	8	66.83	0.8	0.5	31.4	1.1	17.74	4.39	43.85	1075.03	19.1	6.08	1.94	24.93	75.6	2817.88	2.23	26.12	0.02	40.68	550.75	38.91	19561.5	163.39	13.31	269.21	3.87
15	M	55	18.6851	222.41	10.28	29.45	170.72	0.79	185.32	332.76	6.2	7.06	57.53	2.57	98.16	173.05	4.05	1.38	28.74	OOR <	6.41	75.07	5.18	2.55	147.68	2.19	8.55	8.57	21.89	320.64	15.32	6.67	4.4	23.81	47.68	509.25	1.26	24.18	0.22	43.55	613.52	26.16	17748.5	174.51	19.07	273.08	2.69
16	M	58	24.7555	49.96	2.24	8.71	87.65	0.38	OOR <	96.11	4.23	2.7	4.24	0.41	95.93	51.72	0.22	0.87	1.52	OOR <	2.71	30.95	0.8	0.34	26.26	0.84	4.1	2.95	7.18	47.72	10.21	1.56	1.18	7.69	18.79	74.67	0.54	13.42	OOR <	107.86	242.04	12.32	9488.92	93.89	11.07	107.37	0.99
17	M	44	13.1492	86.27	13.27	18.29	318.83	1.18	240.53	217.19	8.79	29.2	23.64	1.34	185.18	547.9	4.62	2.31	7.7	5.86	10.99	73.53	1.84	1.77	64.24	0.89	18.92	6.25	216.25	1363.02	43.12	12.67	5.35	34.94	97.64	5875.06	2.34	27.72	0.64	81.66	1508.03	21.09	14197.5	151.12	21.27	274.3	3.28
18	M	36	17.2111	155.89	5.54	10.24	75.22	1.58	152.64	158.36	4.58	14.44	8.3	0.67	66.02	277.04	2.33	1.26	12.01	OOR <	3.58	65.03	1.21	1.21	33.96	1.37	8.31	4.72	35.89	267.79	44.33	1.8	2.03	18.09	25.31	436.75	0.54	23.75	0.13	89.71	400.84	22.58	8970.18	148.62	11.97	264.95	2.16
19	F	23	15.625	52.12	4.16	12.26	87.65	0.94	172.46	187.11	5.89	12.4	11.88	0.9	210.64	231.43	1.06	1.44	6.5	0.97	6.01	75.63	1.42	1.39	41.6	0.49	11.13	4.06	45.38	733.54	27.81	3.43	1.94	18.98	92.32	3135.79	0.5	25.5	0.13	59.83	499.34	17.26	12384	119.59	13.75	277.98	1.67
20	M	60	25.3934	137.23	7.73	6.41	74.49	0.44	152.64	119.69	1.85	1.99	2.56	0.32	51.1	48.03	0.92	1.2	0.73	OOR <	1.98	77.73	0.61	0.5	21.07	0.44	5.74	3.26	9.13	108.16	10.21	2.75	1.38	7.69	23.63	181.5	0.4	26.22	OOR <	91.34	467.29	12.03	10051.5	107.37	9.27	279.62	2.29
				* OOR < - below detection limit

## Sheet: Patients Week 1
Patient	Gender	Age	BMI	CTACK (pg/mL)	Eotaxin (pg/mL)	Basic FGF (pg/mL)	G-CSF (pg/mL)	GM-CSF (pg/mL)	GRO-a (pg/mL)	HGF (pg/mL)	IFN-a2 (pg/mL)	IFN-g (pg/mL)	IL-1a (pg/mL)	IL-1B (pg/mL)	IL-1ra (pg/mL)	IL-2Ra (pg/mL)	IL-3 (pg/mL)	IL-4 (pg/mL)	IL-6 (pg/mL)	IL-7 (pg/mL)	IL-8 (pg/mL)	IL-9 (pg/mL)	IL-10 (pg/mL)	IL-12 p70 (pg/mL)	IL-12 p40 (pg/mL)	IL-13 (pg/mL)	IL-16 (pg/mL)	IL-17 (pg/mL)	IL-18 (pg/mL)	IP-10 (pg/mL)	LIF (pg/mL)	MCP-1 (pg/mL)	MCP-3 (pg/mL)	M-CSF (pg/mL)	MIF (pg/mL)	MIG (pg/mL)	MIP-1a (pg/mL)	MIP-1B (pg/mL)	B-NGF (pg/mL)	PDGF-BB (pg/mL)	RANTES (pg/mL)	SCF (pg/mL)	SCGF-B (pg/mL)	SDF-1a (pg/mL)	TNF-a (pg/mL)	TNF-B (pg/mL)	TRAIL (pg/mL)
1	M	47	20.83	59.78	12.55	10.53	139.02	0.63	83.66	239.66	6.2	6.68	7.71	1.07	91.42	112.55	0.13	2.08	7.58	4.7	5.82	67.81	2.48	1.58	51.71	2.25	7.14	5.73	13.08	200.96	21.6	4.09	1.85	10.45	36	404.16	0.87	23.88	OOR <	88.09	464.52	20.21	2610.97	94.36	14.64	241.7	5.76
2	M	63	16.056	306.6	11.68	9.63	164.07	0.57	222.55	214	2.72	6.68	5.38	0.95	63.42	173.36	OOR <	1.26	2.89	OOR <	5.23	103.71	1.01	0.19	31.4	1.75	12.54	3.34	29.92	256.67	16.58	4.29	0.76	21.09	122.15	811.2	1.5	36.16	0.02	72.17	1194.21	21.39	15016.3	210.59	12.41	413.28	4.52
3	F	42	25.3333	54.28	23.64	8.39	81.8	1.64	169.21	163.76	7.39	3.32	9.48	1.2	90.28	48.49	0.21	2.58	0.45	9.77	4.21	86.72	3.81	2.55	66.73	4.03	9.49	6.51	10.6	41.18	27.81	5.47	1.76	7.98	47.39	29.41	0.57	32.66	0.56	108.69	461.5	23.47	8511.47	125.33	15.09	331.07	7.17
4	M	47	21.875	85.07	14.11	7.42	87.65	0.02	152.64	290.3	2.72	3.67	3.67	0.44	95.93	85.03	OOR <	1.44	5.34	0.97	2.83	89.25	0.8	0.19	46.67	0.54	5.97	4.22	5.92	50.94	14.05	4.48	0.54	10.65	34.41	43.62	0.52	31.71	OOR <	78.47	567.07	20.8	11239	117.53	10.62	363.24	3.32
5	M	47	17.9012	54.28	12.06	11.12	269.45	0.44	145.88	710.46	4.23	8.58	7.71	0.76	67.31	163.94	0.02	1.77	0.2	4.7	5.1	85.59	1.42	0.67	106.26	1.16	6.21	5.56	14.66	130.32	20.35	6.67	1.38	13.94	20.6	300.05	1.22	31.9	OOR <	180.84	468.74	15.8	11468	89.91	18.19	337.48	4.71
6	M	49	33.771	53.49	16.61	7.42	116.97	1.7	128.55	179.29	1.85	5.57	3.11	1.19	48.21	149.59	0.63	1.56	0.81	OOR <	1.51	71.99	0.71	0.5	21.07	5.5	8.55	3.42	11.54	94.67	10.21	3.57	1.08	14.24	59.62	90.73	0.74	26.68	0.56	24.22	339.33	21.09	10187.2	157.49	8.81	279.62	6.65
7	M	43	22.2656	69.43	7.25	6.75	58.42	2.75	159.33	112.26	2.3	6.06	3.67	0.46	42.21	148.97	0.55	1	1.2	OOR <	2.71	77.73	0.61	0.5	23.67	1.32	7.26	2.8	15.88	68.54	8.92	2.32	1.28	11.51	45.1	138.08	0.4	25.89	OOR <	39.26	592.72	23.77	5614.55	108.76	10.17	280.44	2.66
8	M	43	19.8839	66.07	6.52	5.34	73.02	0.79	132.06	104.89	2.3	1.57	4.24	0.67	51.1	44.49	OOR <	1.2	0.24	OOR <	1.62	73.39	1.42	1.77	26.26	2.47	4.8	3.74	9.4	37.01	11.5	2.75	0.65	8.35	33.89	31.06	0.38	28.95	0.99	28.2	372.28	8.32	2054.15	82.61	8.36	293.43	2.56
9	M	52	15.917	160.07	6.67	14.71	182.54	0.57	175.7	139.25	4.92	18.13	10.68	0.84	64.72	427.16	0.16	1.44	6.83	0.25	9.08	85.31	1.84	1.58	36.52	1.59	6.68	3.9	47.19	185.71	23.47	3.3	1.28	31.5	45.1	926.1	1.33	29.08	OOR <	33.66	345.88	25.26	3955.65	143.38	11.97	365.21	2.62
10	M	37	16.394	73.57	20.3	9.02	63.53	0.38	139.02	308.53	4.23	9.74	5.38	0.54	64.72	223.47	0.79	1.91	1.71	0.97	11.75	58.78	1.01	0.85	35.24	0.64	10.19	4.06	28.64	276.96	20.35	4.48	1.66	15.51	65.87	686.33	0.54	20.43	0.02	55.31	100.93	16.68	12711.4	162.26	9.27	203.47	1.26
11	F	28	20.202	75.16	7.6	7.42	133.87	0.38	249.38	188.68	4.23	6.18	5.96	0.65	125.59	129.77	OOR <	1.26	1.03	1.64	3.45	96.04	2.92	0.5	36.52	0.59	5.74	3.58	22.77	299.03	16.58	2.61	0.87	20.18	45.67	937.33	0.84	35.88	OOR <	46.45	803.44	18.29	2029.27	117.99	13.31	379.28	7
12	M	23	15.0419	78.52	5.98	9.02	133.13	0.91	169.21	212.41	5.25	7.06	7.12	0.49	121.53	130.38	1.67	1.8	2.97	4.7	4.21	76.61	2.27	1.21	41.6	0.79	7.03	3.9	24.21	217.99	22.85	3.03	2.22	14.58	25.31	500.71	0.66	23.59	0.19	96.24	495.94	10.74	9270.95	94.36	12.41	261.92	2.83
13	M	55	20.0474	89.45	4.96	9.94	137.55	1	103.06	207.64	4.58	8.45	9.48	0.54	82.11	160.19	1.04	1.56	2.33	2.28	9.83	55.73	2.05	0.85	46.67	1.48	6.21	4.06	25.11	224.83	20.35	3.57	1.66	15.61	41.45	958.85	0.86	19.2	OOR <	55.31	312.6	15.51	7847.91	99.95	11.97	200.41	1.79
14	M	68	20.2812	134.76	9.75	8.39	122.84	0.51	159.33	207.64	2.72	4.67	4.81	0.41	98.16	104.12	1.01	1	14.28	OOR <	4.59	75.07	0.8	0.19	26.26	0.49	9.25	2.95	29.22	414.25	12.78	3.7	1.47	19.18	73.62	1008.87	0.73	26.58	OOR <	91.34	733.86	21.98	11436.1	124.87	10.17	284.96	2.04
15	M	55	18.6851	157.35	7.27	26.2	122.11	0.57	194.81	244.51	5.25	5.21	44.6	1.79	67.31	113.77	5.95	1.07	9.91	OOR <	3.95	80.81	3.36	1.39	101.35	1.53	8.08	6.77	15.88	244.69	12.78	5.23	4.16	16.8	44.25	339.91	0.78	26.42	OOR <	49.37	710.53	21.09	14061.4	153.17	16.42	283.93	1.97
16	M	58	24.7555	64.5	4.3	8.71	64.26	0.51	58.41	81.68	4.23	2.1	5.38	0.41	64.72	42.02	0.47	1.07	1.29	OOR <	2.71	55.46	0.8	0.34	18.46	0.64	3.87	3.1	5.84	64.89	11.5	2.46	1.28	5.91	24.35	106.75	0.47	19.23	OOR <	96.24	391.97	14.05	12110.9	102.27	12.86	189.01	1.21
17	M	44	13.1492	119.23	13.1	9.02	139.02	0.1	142.46	162.98	3.12	9.35	6.25	0.65	48.21	248.62	1.74	1.26	1.03	OOR <	3.83	68.92	0.32	0.19	26.26	0.79	10.19	3.42	85.77	312.87	16.58	5.23	1.76	19.58	57.17	1178.14	0.86	22.28	OOR <	42.11	1139.87	13.47	12962.1	122.12	9.94	244.09	1.55
18	M	36	17.2111	105.48	5.64	9.02	75.95	1.41	125	112.26	4.92	4.85	5.67	0.59	56.7	64.58	1.49	1.38	1.92	2.28	2.95	68.09	1.63	1.39	36.52	1.16	8.55	3.42	20.7	125.1	42.51	2.32	2.13	12.19	21.06	227.59	0.59	22.72	0.05	62.88	370.59	16.68	8647.92	130.14	11.52	245.28	1.97
19	F	23	15.625	23.66	5.93	9.33	164.07	0.7	114.18	152.98	3.51	7.31	6.54	0.57	100.37	126.38	0.65	1.23	0.31	OOR <	4.59	72.27	0.8	0.34	33.96	0.64	5.74	3.74	18.04	355.73	15.32	3.57	1.85	8.83	35.47	1165.98	0.77	25.04	OOR <	158.18	411.29	13.47	8363.68	87.79	11.07	264.95	2.93
20	M	60	25.3934	149.43	5.3	8.07	86.19	1	128.55	135.47	5.89	2.21	7.71	0.39	79.72	36.28	1.85	1.8	0.77	3.51	3.26	66.83	2.92	2.55	41.6	0.77	6.91	4.39	8.23	99.28	24.09	3.43	2.83	6.94	24.35	155.21	0.57	22.42	OOR <	76.89	359.35	13.18	8874.42	86.85	12.41	223.98	2.23
				* OOR < - below detection limit

## Sheet: Patients Week 3
Patient	Gender	Age	BMI	CTACK (pg/mL)	Eotaxin (pg/mL)	Basic FGF (pg/mL)	G-CSF (pg/mL)	GM-CSF (pg/mL)	GRO-a (pg/mL)	HGF (pg/mL)	IFN-a2 (pg/mL)	IFN-g (pg/mL)	IL-1a (pg/mL)	IL-1B (pg/mL)	IL-1ra (pg/mL)	IL-2Ra (pg/mL)	IL-3 (pg/mL)	IL-4 (pg/mL)	IL-6 (pg/mL)	IL-7 (pg/mL)	IL-8 (pg/mL)	IL-9 (pg/mL)	IL-10 (pg/mL)	IL-12 p70 (pg/mL)	IL-12 p40 (pg/mL)	IL-13 (pg/mL)	IL-16 (pg/mL)	IL-17 (pg/mL)	IL-18 (pg/mL)	IP-10 (pg/mL)	LIF (pg/mL)	MCP-1 (pg/mL)	MCP-3 (pg/mL)	M-CSF (pg/mL)	MIF (pg/mL)	MIG (pg/mL)	MIP-1a (pg/mL)	MIP-1B (pg/mL)	B-NGF (pg/mL)	PDGF-BB (pg/mL)	RANTES (pg/mL)	SCF (pg/mL)	SCGF-B (pg/mL)	SDF-1a (pg/mL)	TNF-a (pg/mL)	TNF-B (pg/mL)	TRAIL (pg/mL)
1	M	47	20.83	68.83	12.17	10.53	208.45	0.7	99.27	251	5.25	7.18	8.3	0.81	82.11	120.84	0.08	1.91	6.15	4.7	7.27	69.34	2.05	1.39	59.24	1.64	7.38	5.39	14.46	214.09	27.81	4.61	1.47	9.59	31.81	352.77	1.55	23.52	OOR <	116.29	528.78	24.67	5357.38	92.48	14.64	241.11	6.22
2	M	63	16.056	299.03	13.41	9.18	184.76	0.38	159.33	239.66	2.51	7.56	5.96	0.7	67.31	189.8	OOR <	1.44	3.47	OOR <	6.08	88.83	0.42	0.19	28.83	1.1	13.72	3.58	18.57	233.37	15.32	7.82	0.87	16.3	106.72	923.79	1.5	34.18	0.02	55.31	497.3	15.51	14443.5	192.21	11.52	365.43	3.04
3	F	42	25.3333	95.84	22.6	7.09	59.88	1.58	188.5	157.59	2.72	2.21	3.39	2.36	59.42	52.33	OOR <	1.74	0.17	OOR <	2.22	85.59	1.63	0.34	21.07	5.65	7.61	4.06	10.97	52.73	12.78	3.83	0.54	8.45	55.95	32.37	0.4	32.28	OOR <	64.41	636.78	27.66	9812.03	177.01	11.52	358.22	8.16
4	M	47	21.875	105.07	30.02	6.06	100.83	0.7	103.06	165.3	1.85	3.21	2.56	0.84	45.25	89.3	0.29	1.91	0.53	0.25	2.22	66.56	1.01	0.19	21.07	1.34	8.08	3.9	8.77	113.52	10.21	14.56	0.87	10.74	62.72	246.31	0.66	28.17	OOR <	35.05	541.62	32.8	14718.6	198.56	8.36	269.82	4.83
5	M	47	17.9012	55.46	18.7	13.37	282.89	0.7	149.27	1109.27	5.25	7.69	10.38	0.78	89.13	126.99	0.08	2.28	0.14	8.12	4.08	89.82	2.27	1.39	133.11	1.1	6.21	7.48	21.35	93.38	24.09	6.9	1.38	15.46	29.76	221.11	1.17	31.93	OOR <	253.87	398.37	19.61	9616.63	83.55	19.51	343.93	3.83
6	M	49	33.771	66.47	18.41	7.75	111.1	2.23	194.81	205.26	2.3	6.06	3.67	1.37	62.1	156.13	0.36	1.68	1.16	OOR <	1.74	89.53	1.42	0.34	27.55	6.93	9.96	3.74	12.69	139.28	12.78	4.73	1.08	15.61	52.95	103.2	0.66	30.11	0.9	40.68	957.45	24.07	11955.7	173.15	10.62	324.68	5.15
7	M	43	22.2656	97.84	6.55	6.75	64.26	2.91	186.91	121.19	2.3	5.94	3.67	0.76	45.25	142.6	0.55	1	1.07	OOR <	3.08	75.49	0.9	0.34	23.67	2.7	7.61	2.64	13.87	67.58	12.78	2.61	1.38	10.07	39.79	136.04	0.45	27	OOR <	43.55	646.64	27.21	6503.45	109.22	9.72	277.98	3.65
8	M	43	19.8839	153.59	8.24	6.41	74.49	5.01	243.49	143.81	1.85	2.59	3.39	1.25	48.21	68.25	OOR <	1.13	2.43	OOR <	2.1	88.41	1.01	16.21	26.26	13.27	6.91	3.1	14.27	69.12	10.21	3.5	0.42	15.02	44.81	53.98	0.45	32.88	11.62	39.26	714.72	8.75	4219.06	130.37	10.62	347.38	3.54
9	M	52	15.917	75.35	4.12	16.28	175.89	1.03	156	163.76	5.89	13.34	14.62	0.81	82.11	256.54	2.17	1.44	3.07	1.64	6.41	67.67	2.7	2.16	54.22	1.75	5.97	4.22	28.3	109.52	25.33	3.57	2.62	21.09	33.36	379.2	0.93	24.88	0.13	28.2	289.84	24.67	3997.66	109.69	11.97	257.29	2.49
10	M	37	16.394	129.83	22.5	9.63	133.87	0.7	213.41	326.89	5.89	9.48	5.96	0.59	62.1	290.69	1.18	1.74	20.06	0.62	11.82	74.37	0.61	0.85	33.96	0.44	13.96	3.58	30.16	661.54	17.84	4.61	2.03	18.09	114.54	1347.09	1.12	24.38	0.4	61.35	157.62	23.77	19623.3	225.83	11.07	254.47	2.16
11	F	28	20.202	75.55	6.13	6.75	98.63	0.41	172.46	142.29	4.23	4.25	3.67	0.95	64.72	107.64	0	1.44	0.34	1.64	2.1	86.43	1.42	1.03	33.96	1	5.74	3.9	14.07	118.42	17.84	2.75	0.87	11.42	44.25	176.74	0.62	30.17	OOR <	32.28	554.91	16.68	880.02	111.07	13.31	340.92	4.29
12	M	23	15.0419	71.01	3.66	7.42	115.5	0.85	121.43	133.2	3.51	4.85	4.81	0.39	74.85	99.08	1.54	1.13	6.8	OOR <	2.71	64.33	1.21	0.85	33.96	0.49	6.91	3.26	14.66	180.04	15.32	2.46	2.13	13.7	18.79	412.02	0.63	24.55	OOR <	119.69	477.64	10.03	9953.07	85.44	12.86	252.07	2.49
13	M	55	20.0474	74.36	7.93	9.02	171.46	0.88	71.37	181.63	5.25	7.56	7.12	0.52	62.1	145.86	0.92	1.62	1.25	1.64	4.21	55.59	1.84	0.67	44.14	1.16	5.51	4.39	20.49	211.25	20.35	4.61	1.76	12.77	32.32	620.59	0.98	20.19	OOR <	61.35	310.09	14.34	8269.4	84.97	11.97	193.55	2.73
14	M	68	20.2812	120.24	7.83	9.02	192.16	0.17	139.02	217.19	1.85	7.94	5.38	0.44	79.72	175.41	OOR <	1	18.59	OOR <	4.33	81.65	0.8	0.19	33.96	0.39	7.38	3.26	42.58	378.86	15.32	2.75	0.76	22.5	55.95	836.14	1.26	31.23	OOR <	174.44	624.55	16.97	13925.8	103.2	10.62	301.12	2.1
15	M	55	18.6851	173.13	11.81	30.93	134.6	0.76	222.55	330.24	6.5	5.82	58.2	2.12	77.3	135.33	3.19	1.38	6.86	2.28	5.23	83.62	4.72	2.16	137.97	1.89	7.85	7.84	16.9	288.33	15.32	3.43	3.43	17.79	50.59	440.34	0.94	26.25	0.32	55.31	777.84	23.77	15709.7	177.69	19.07	311.58	2.36
16	M	58	24.7555	91.85	4.68	9.02	69.37	0.57	106.8	81.68	4.92	2.32	4.24	0.41	67.31	49.88	0.79	1.26	0.27	OOR <	2.46	62.94	1.21	0.94	23.67	0.54	4.57	3.42	7.53	83.98	11.5	2.61	1.38	7.22	25.79	178.33	0.5	21.78	OOR <	80.06	394.55	15.8	12091.5	115.45	12.86	213.48	1.67
17	M	44	13.1492	64.89	14.08	8.07	320.33	0.13	165.93	112.26	3.51	7.43	4.81	0.41	56.7	161.44	0	1.74	0.73	3.51	4.33	81.65	1.21	0.85	33.96	0.49	5.04	4.72	18.78	188.99	16.58	5.96	0.97	10.45	29.26	519.65	1.9	31.32	OOR <	54.56	806.55	12.03	11404.2	101.35	12.41	335.98	2.04
18	M	36	17.2111	82.29	5.78	7.75	73.02	0.88	114.18	121.19	3.12	4.73	5.38	0.44	42.21	90.68	1.9	1	1.8	OOR <	2.34	64.33	1.01	0.67	26.26	0.64	7.14	2.95	20.7	118.33	38.86	1.8	1.76	10.94	15.74	243	0.55	21.17	OOR <	44.27	502.21	16.09	9928.51	129.46	10.17	234.19	2.04
19	F	23	15.625	40.16	11.19	8.71	195.12	0.51	169.21	217.99	3.12	9.35	6.25	0.62	91.42	230.29	0.84	1.2	0.77	OOR <	4.59	78.01	0.32	OOR <	23.67	0.54	7.85	3.42	24.21	659.51	15.32	3.43	1.47	10.65	89.87	2026.6	1.21	27.2	OOR <	55.31	780.51	14.63	12097.9	150.44	11.97	297.79	4.06
20	M	60	25.3934	210.55	6.08	6.06	62.8	0.38	172.46	163.76	1.35	2.43	3.11	0.39	39.08	71.91	0.71	0.87	0.31	OOR <	1.62	85.03	0.06	0.05	15.84	0.59	6.91	2.49	10.04	125.1	7.62	1.87	1.13	9.11	54.45	248.62	0.32	26.68	OOR <	58.32	590.93	14.05	12468.9	169.07	9.27	304.67	2.62
				* OOR < - below detection limit

## Sheet: Controls
Control	Gender	Age	CTACK (pg/mL)	Eotaxin (pg/mL)	Basic FGF (pg/mL)	G-CSF (pg/mL)	GM-CSF (pg/mL)	GRO-a (pg/mL)	HGF (pg/mL)	IFN-a2 (pg/mL)	IFN-g (pg/mL)	IL-1a (pg/mL)	IL-1B (pg/mL)	IL-1ra (pg/mL)	IL-2Ra (pg/mL)	IL-3 (pg/mL)	IL-4 (pg/mL)	IL-6 (pg/mL)	IL-7 (pg/mL)	IL-8 (pg/mL)	IL-9 (pg/mL)	IL-10 (pg/mL)	IL-12 p70 (pg/mL)	IL-12 p40 (pg/mL)	IL-13 (pg/mL)	IL-16 (pg/mL)	IL-17 (pg/mL)	IL-18 (pg/mL)	IP-10 (pg/mL)	LIF (pg/mL)	MCP-1 (pg/mL)	MCP-3 (pg/mL)	M-CSF (pg/mL)	MIF (pg/mL)	MIG (pg/mL)	MIP-1a (pg/mL)	MIP-1B (pg/mL)	B-NGF (pg/mL)	PDGF-BB (pg/mL)	RANTES (pg/mL)	SCF (pg/mL)	SCGF-B (pg/mL)	SDF-1a (pg/mL)	TNF-a (pg/mL)	TNF-B (pg/mL)	TRAIL (pg/mL)
1	F	60	82.69	6.5	5.7	51.13	0.63	132.06	77.41	2.3	1.46	2.01	0.37	42.21	23.41	1.69	0.94	OOR <	OOR <	1.39	70.04	1.21	0.34	18.46	0.44	6.21	2.8	7.01	113.16	10.21	5.11	1.85	6.01	38.97	37.88	0.36	24.78	OOR <	111.22	478.17	15.22	4945.26	107.37	8.81	255.48	2.42
2	F	64	62.14	4.19	3.79	35.11	0.1	OOR <	63.35	0.77	0.86	1.47	0.32	39.08	18.29	0.84	0.74	OOR <	OOR <	0.71	30.95	0.61	0.34	13.19	0.54	7.61	2.2	2.62	35.96	21.6	1.4	1.28	3.98	28.26	15.13	0.28	13.56	OOR <	15.33	216.23	13.18	3579.65	85.91	4.68	117.93	2.1
3	F	60	59.58	4.28	5.34	38.02	0.31	125	65.43	1.85	1.05	2.01	0.37	32.5	26.58	1.44	0.87	0.01	OOR <	0.82	76.89	0.61	0.67	13.19	0.44	5.27	2.49	3.34	58.07	7.62	1.56	1.66	5.08	43.12	25.43	0.28	24.78	OOR <	32.28	485.67	9.46	5477.54	120.74	7.9	287.84	2.16
4	F	41	48.39	3.79	5.7	116.97	0.38	133.81	75.99	3.32	1.26	5.09	0.34	62.1	24.68	0	1.13	OOR <	OOR <	1.74	88.69	1.63	0.85	30.12	0.49	5.74	3.26	6.84	36.17	16.58	2.32	0.87	6.01	35.21	12.63	0.66	31.61	OOR <	42.11	397.63	12.9	4665.9	89.2	11.07	336.2	3.25
5	F	26	36.63	1.45	3.79	23.48	0.02	104.93	63.35	OOR <	0.96	0.44	0.29	32.5	39.7	1.74	0.29	OOR <	OOR <	0.71	64.89	OOR <	OOR <	5.12	0.34	7.85	1.48	4.55	18.9	4.98	0.52	0.97	7.41	90.57	15.13	0.17	23.45	OOR <	12.92	226.53	18.14	2504.95	150.9	6.53	245.08	1.55
6	F	40	42.12	5.69	4.97	54.05	0.57	44.51	55.75	3.12	1.16	2.56	0.37	51.1	17.64	2.9	1.32	0.03	1.64	1.51	55.46	1.21	1.03	21.07	0.59	5.51	3.74	3.86	30.83	15.32	3.03	2.03	5.08	19.24	9.7	0.42	20.29	OOR <	26.86	232.88	14.34	5466.6	87.32	7.9	205.39	2.04
7	F	24	41.34	3.56	10.24	75.95	0.76	159.33	48.27	3.51	1.16	3.67	1.28	62.1	25.31	OOR <	1	1.2	OOR <	1.51	77.73	7.29	1.77	23.67	2.25	5.04	4.88	2.15	23.75	19.73	1.72	0.65	3.8	20.14	17.24	0.34	27.98	OOR <	28.2	273.69	12.61	2143.84	83.08	11.52	299.03	4.06
8	F	29	35.45	3.36	6.23	48.22	0.63	139.02	61.26	3.12	1.36	3.67	0.41	53.93	23.88	1.34	0.94	OOR <	0.25	1.51	66.28	1.42	1.21	18.46	0.69	5.51	2.95	3.94	36.59	12.78	2.46	1.66	4.8	27.76	52.11	0.36	23.05	OOR <	38.55	460.71	13.76	5390.11	123.5	8.36	242.89	3.04
9	F	26	31.53	2.85	6.06	52.59	0.02	110.51	70.34	2.3	1.26	3.11	0.54	48.21	35.35	OOR <	0.87	OOR <	OOR <	1.16	79.69	0.8	0.5	18.46	0.54	5.74	2.64	4.87	93.56	10.21	1.72	0.54	6.75	33.89	205.56	0.32	29.27	OOR <	24.22	305.34	14.92	4219.06	95.76	9.27	313.48	5.15
10	M	58	47.61	7.27	5.7	84.72	0.38	149.27	91.03	3.51	1.57	3.11	0.65	69.86	37.84	OOR <	1.2	OOR <	0.25	1.86	86.43	1.63	1.39	28.83	1	8.08	3.1	6	69.5	16.58	2.32	0.76	10.07	45.38	28.42	0.52	33.1	OOR <	36.44	391.97	25.86	7454	115.22	11.52	341.78	7.35
11	M	62	41.34	4.02	4.59	46.76	0.1	87.64	60.57	OOR <	0.96	0.95	0.46	30.78	30.98	1.49	0.74	OOR <	OOR <	0.93	65.44	0.42	0.34	13.19	0.49	5.04	2.49	4.09	32.98	6.31	1.07	1.47	4.07	28.26	23.41	0.28	23.45	OOR <	19.06	231.29	14.34	3331.15	98.55	5.15	248.47	2.69
12	M	67	96.04	11.3	8.07	58.42	0.57	121.43	64.74	3.51	1.78	5.96	0.57	56.7	36.28	0	1.62	OOR <	3.51	1.51	79.41	2.48	1.21	26.26	0.89	6.32	4.88	2.62	33.41	20.35	2.89	0.87	4.44	17.46	51.49	0.38	27.78	OOR <	32.28	249.76	18.14	4665.9	101.11	12.41	297.79	4.6
13	M	77	51.53	3.23	4.19	35.11	0.24	172.46	75.99	OOR <	1.78	0.95	0.39	29.01	43.1	2.39	0.45	OOR <	OOR <	0.93	77.03	0.23	0.05	10.53	1.18	7.61	2.05	6.17	23.52	7.62	2.61	1.47	7.22	79.6	21.72	0.19	26.81	OOR <	32.28	300.82	27.66	3861.28	149.53	7.45	286.19	1.43
14	M	72	35.65	3.98	6.41	43.85	0.51	87.64	109.3	2.72	2.87	3.39	0.62	35.85	70.84	0.29	0.84	0.03	OOR <	1.04	77.73	0.42	0.5	18.46	1.21	6.68	3.1	4.87	47.11	8.92	2.02	0.87	8.26	35.47	112.93	0.3	24.18	OOR <	25.54	264.38	29.47	5150.75	88.73	8.59	299.24	1.67
15	M	49	43.3	7.17	8.07	89.11	0.94	128.55	73.16	4.41	1.99	5.96	0.65	64.72	26.58	0.47	1.8	0.17	2.9	2.34	64.61	2.27	1.77	36.52	0.79	7.38	4.22	7.62	39.94	33.96	4.73	1.38	5.82	33.89	45.52	0.76	23.98	OOR <	30.91	332.35	16.97	3584.85	95.29	11.52	239.52	4.91
16	M	28	35.85	4.26	5.34	55.51	0.31	142.46	53.7	4.23	2.04	5.96	0.39	56.7	35.97	0.02	1.13	OOR <	0.25	1.68	85.87	1.63	0.94	31.4	0.64	4.57	3.26	2.91	35.43	19.1	2.75	1.08	3.08	20.6	103.2	0.42	27.46	OOR <	32.28	437.11	9.74	2278.82	89.91	11.97	314.53	2.79
17	M	36	36.63	3.89	4.97	47.49	0.63	132.06	66.13	4.92	1.62	3.39	0.32	86.81	16.19	2.19	1.44	0.24	1.64	2.1	52.41	2.48	1.77	33.96	1.16	7.26	3.9	9.13	76.74	16.58	2.75	2.88	7.32	23.39	15.13	0.4	20.23	0.19	69.05	368.19	11.17	5697	80.24	12.86	174.38	3.83
18	M	26	35.85	7.27	7.75	43.85	0.91	95.44	73.16	2.72	1.05	2.56	0.34	42.21	20.54	1.95	1.16	OOR <	OOR <	0.93	59.89	1.01	0.85	15.84	0.59	6.21	2.95	4.71	36.8	19.1	1.87	2.48	6.66	20.83	30.07	0.32	20.29	OOR <	29.55	220.74	16.38	8970.18	119.59	7.45	211.55	2.62
			* OOR < - below detection limit
